# Supplementary material for: Genome Size Versus Genome Assemblies: Are the Genomes Truly Expanded in Polyploid Fungal Symbionts?
Source: Genome Biol Evol. 2020 Oct 14;12(12):2384–90. doi: 10.1093/gbe/evaa217 (PMC7719231; doi:10.1093/gbe/evaa217)
Supplement: evaa217_Supplementary_Data [file evaa217_supplementary_data.zip]

Archive with 2 entries (2 files):
- Kooij etal 2019 - SuppInfo-20200428.doc
- Kooij etal 2020 - SuppTable_S1-20200220.xlsx
