# Supplementary material for: Genome Size Versus Genome Assemblies: Are the Genomes Truly Expanded in Polyploid Fungal Symbionts?
Source: Genome Biol Evol. 2020 Oct 14;12(12):2384–90. doi: 10.1093/gbe/evaa217 (PMC7719231; doi:10.1093/gbe/evaa217)
Supplement: evaa217_Supplementary_Data [file evaa217_supplementary_data.zip › Kooij etal 2020 - SuppTable_S1-20200220.xlsx]

## Sheet: Sheet1
Species/ID	Assembler -/+ Redundans	Complete BUSCOs	Complete and single-copy BUSCOs	Complete and duplicated BUSCOs	Fragmented BUSCOs	Missing BUSCOs	Total BUSCO groups searched
Leucocoprinus sp.	ABySS -	3672	3648	24	57	141	3870
100610-02		0.949	0.943	0.006	0.015	0.036
	ABySS +	3774	3748	26	30	66	3870
		0.975	0.968	0.007	0.008	0.017
	SGA -	3234	3218	16	202	434	3870
		0.836	0.832	0.004	0.052	0.112
	SGA +	3735	3676	59	52	83	3870
		0.965	0.95	0.015	0.013	0.022
	SOAPdenovo -	3436	2669	767	131	303	3870
		0.888	0.69	0.198	0.034	0.078
	SOAPdenovo +	3717	2707	1010	61	92	3870
		0.96	0.699	0.261	0.016	0.024
	SPAdes -	3537	3521	16	144	189	3870
		0.914	0.91	0.004	0.037	0.049
	SPAdes +	3774	3736	38	36	60	3870
		0.975	0.965	0.01	0.009	0.016
Leucocoprinus sp.	ABySS -	3653	3632	21	61	156	3870
MS140512-07		0.944	0.939	0.005	0.016	0.04
	ABySS +	3704	3684	20	51	115	3870
		0.957	0.952	0.005	0.013	0.03
	SGA -	2683	2482	201	5123	674	3870
		0.693	0.641	0.052	0.133	0.174
	SGA +	2731	2718	13	476	663	3870
		0.705	0.702	0.003	0.123	0.172
	SOAPdenovo -	2604	2591	13	309	957	3870
		0.673	0.67	0.003	0.08	0.246
	SOAPdenovo +	3184	3166	18	202	484	3870
		0.823	0.818	0.005	0.052	0.125
	SPAdes -	2527	2264	263	442	901	3870
		0.653	0.585	0.068	0.114	0.233
	SPAdes +	2869	2770	99	390	611	3870
		0.742	0.716	0.026	0.101	0.157
Leucoagaricus barssii	ABySS -	3657	3624	33	56	157	3870
KM164561		0.945	0.936	0.009	0.014	0.041
	ABySS +	3705	3684	21	45	120	3870
		0.957	0.952	0.005	0.012	0.031
	SGA -	2567	2376	191	478	825	3870
		0.663	0.614	0.049	0.124	0.213
	SGA +	2621	2603	18	459	790	3870
		0.678	0.673	0.005	0.119	0.203
	SOAPdenovo -	3055	3040	15	209	606	3870
		0.79	0.786	0.004	0.054	0.156
	SOAPdenovo +	3468	3450	18	101	301	3870
		0.896	0.891	0.005	0.026	0.078
	SPAdes -	2504	2357	147	431	935	3870
		0.647	0.609	0.038	0.111	0.242
	SPAdes +	3141	3085	56	254	475	3870
		0.811	0.797	0.014	0.066	0.123
